# Supplementary material for: Efficient manipulation of gene dosage in human iPSCs using CRISPR/Cas9 nickases
Source: Commun Biol. 2021 Feb 12;4:195. doi: 10.1038/s42003-021-01722-0 (PMC7881037; doi:10.1038/s42003-021-01722-0)
Supplement: Supplementary file 5 — Supplementary Data 2 [file 42003_2021_1722_MOESM5_ESM.xlsx]

## Sheet: Fig. 2b
Cux1+/MAP2+ %	NDC	APP	Iso
Rep 1	87.7	88.7	89.1
Rep 2	85	96.6	93.75
Rep 3	95	96.7	98.3
p-value (vs. APP)	0.2994		0.94343

## Sheet: Fig. 2c
MAP2	NDC	APP	Iso
Rep 1	1	0.927809	0.908469
Rep 2	1	1.05769	0.785164
Rep 3	1	0.899272	1.04935
Rep 4	1	0.974924	0.944328
p-value (vs. APP)	0.385742		0.533545
NeuN	NDC	APP	Iso
Rep 1	1	1.3382	0.773397
Rep 2	1	0.950541	1.00331
Rep 3	1	0.787104	1.10916
Rep 4	1	0.923776	0.712967
p-value (vs. APP)	0.999417		0.532701
Synaptophysin	NDC	APP	Iso
Rep 1	1	1.43962	0.822868
Rep 2	1	0.931544	1.0056
Rep 3	1	0.832021	1.0771
Rep 4	1	1.18202	0.786521
p-value (vs. APP)	0.53016		0.314592
PSD95	NDC	APP	Iso
Rep 1	1	1.36987	1.12229
Rep 2	1	0.964494	1.09788
Rep 3	1	0.913876	1.0695
Rep 4	1	1.12419	0.841556
p-value (vs. APP)	0.430899		0.63979

## Sheet: Fig. 2d
Aβ38	NDC	APP	Iso
Rep 1	1	2.3362	1.49957
Rep 2	1	2.86997	1.61914
Rep 3	1	3.23989	0.700405
Rep 4	1	1.94736	0.844919
p-value (vs. APP)	0.011255		0.00864979
Aβ40	NDC	APP	Iso
Rep 1	1	1.92655	1.37174
Rep 2	1	2.50473	1.4842
Rep 3	1	2.97923	0.875607
Rep 4	1	2.08463	1.13996
p-value (vs. APP)	0.010074		0.00892964
Aβ42	NDC	APP	Iso
Rep 1	1	2.37794	1.56478
Rep 2	1	3.07619	1.48489
Rep 3	1	3.80375	0.872689
Rep 4	1	2.25305	0.837899
p-value (vs. APP)	0.0134804		0.0105672
Aβ42/Aβ40	NDC	APP	Iso
Rep 1	0.0506581	0.0625273	0.0651729
Rep 2	0.0498079	0.0611717	0.0699664
Rep 3	0.0513888	0.0673358	0.0512175
Rep 4	0.0674856	0.0569589	0.0496037
p-value (vs. APP)	0.198223		0.612786

## Sheet: Fig. 2g
FL-APP/βIII-tub	NDC	APP	Iso
Rep 1	1	1.66065	0.884545
Rep 2	1	1.80131	1.07736
Rep 3	1	1.67417	0.894203
Rep 4	1	1.47466	0.744549
p-value (vs. APP)	0.00232549		0.000225769
pThr321 Tau/βIII-tub	NDC	APP	Iso
Rep 1	1	2.03738	0.713343
Rep 2	1	2.06596	1.15
Rep 3	1	2.72982	1.39323
Rep 4	1	2.81107	1.27101
p-value (vs. APP)	0.00656849		0.00326416
Total Tau/βIII-tub	NDC	APP	Iso
Rep 1	1	1.36348	0.853671
Rep 2	1	1.41155	1.04454
Rep 3	1	1.37105	1.01284
Rep 4	1	1.51392	1.24813
p-value (vs. APP)	0.00124886		0.0126638
pThr231/total Tau	NDC	APP	Iso
Rep 1	1	1.49424	0.835618
Rep 2	1	1.46361	1.10097
Rep 3	1	1.99104	1.27557
Rep 4	1	1.98893	1.01833
p-value (vs. APP)	0.015615		0.0114188

## Sheet: Fig. 3f
PEG3	NDC	APP	Iso
Rep 1	1	657.462	1.25838
Rep 2	1	966.098	1.57783
Rep 3	1	609.756	0.778659
Rep 4	1	483.325	1.19768
p-value (vs. APP)	0.00702312		0.00702903
MEG3	NDC	APP	Iso
Rep 1	1	3937.01	1.67717
Rep 2	1	2736.11	0.350694
Rep 3	1	9729.61	0.241416
Rep 4	1	9523.81	22.5905
p-value (vs. APP)	0.0384739		0.0385516
TBX1	NDC	APP	Iso
Rep 1	1	42.5913	1.66481
Rep 2	1	58.8547	0.666883
Rep 3	1	60.2555	1.09237
Rep 4	1	58.572	5.18661
p-value (vs. APP)	0.000994157		0.000648977
PCDHGA7	NDC	APP	Iso
Rep 1	1	14.0215	4.84403
Rep 2	1	14.5284	2.68288
Rep 3	1	13.374	3.54934
Rep 4	1	10.3742	2.10987
p-value (vs. APP)	0.000988395		0.000276013

## Sheet: Fig. 4b
PEG3/βIII-tub	NDC	APP	Iso
Rep 1	1	3.23605	0.825345
Rep 2	1	4.61656	1.17466
Rep 3	1	3.54696	0.731446
Rep 4	1	2.89165	0.893287
p-value (vs. APP)	0.00623274		0.00409397

## Sheet: Fig. 4d, f
CASP3+/DAPI %	APP	Iso
Rep 1	14.29	4.04
Rep 2	16.85	5.05
Rep 3	13.21	2.8
p-value (vs. APP)		0.00233012
CASP3+/DAPI %	Con	BIP	CRI
Rep 1	16.83	3.81	3.06
Rep 2	14.13	1.14	2.22
Rep 3	12.94	2.41	1.18
p-value (vs. Con)		0.00166831	0.00278546

## Sheet: Sup Fig. 5b, d
CASP3+/DAPI %	APP	Iso
Rep 1	17.82	4.95
Rep 2	18.39	6.12
Rep 3	15.18	2.25
p-value (vs. APP)		0.0012139
CASP3+/DAPI %
MEG3	Con	BIP	CRI
Rep 1	14.74	4.08	5.88
Rep 2	19	6.67	3.26
Rep 3	17.44	3.53	4.17
p-value (vs. Con)		0.00184721	0.00216286
