# Supplementary material for: Efficient manipulation of gene dosage in human iPSCs using CRISPR/Cas9 nickases
Source: Commun Biol. 2021 Feb 12;4:195. doi: 10.1038/s42003-021-01722-0 (PMC7881037; doi:10.1038/s42003-021-01722-0)
Supplement: Supplementary file 6 — Supplementary Software 1 [file 42003_2021_1722_MOESM6_ESM.txt]

#!/bin/bash

#To run this code, please install R, samtools, bgzip, bedtools and add them to PATH
#please also install the following R packages: dplyr, seqinr

#output of this code:
#fasta-split: a folder contain bed files for all contigs and split genome fasta files
#coverage_output: detailed coverage for all contigs
#summary.txt: summary result of genome wide coverage

#download fasta file from UCSC and get index
wget http://hgdownload.soe.ucsc.edu/goldenPath/hg38/bigZips/hg38.fa.gz
bgzip -d hg38.fa.gz
samtools faidx hg38.fa

#R code to seperate genome by contigs and split into 100kb segments
echo '
#generate bed file of sequence segments
library(dplyr)

segment_length=100000

fai=read.table("hg38.fa.fai")

if(!dir.exists("fasta-split")){
	dir.create("fasta-split")
}

for (i in 1:nrow(fai)) {
	chr=fai[i,1]
	chr_length=fai[i,2]
	if(chr_length<=segment_length){
		bed=data.frame(chr=chr, start=0, end=chr_length, name=paste(chr, 0, chr_length, sep="_"))
	}
	else{
		segment_start=seq(0, chr_length, segment_length) %>% format(trim=TRUE, scientific=FALSE)
		segment_end=seq(segment_length, chr_length, segment_length)
		segment_end=c(segment_end, chr_length) %>% format(trim=TRUE, scientific=FALSE)
		bed=data.frame(chr=chr, start=segment_start, end=segment_end, name=paste(chr, segment_start, segment_end, sep="_"))
	}

	bed_name=paste0("fasta-split/", chr, ".bed")
	write.table(bed, bed_name, row.names=FALSE, col.names=FALSE, quote=FALSE, sep="\t")
}
' > generate_bed.R

Rscript --vanilla generate_bed.R 

#generate fasta files by bed files
ls fasta-split/*bed | while read bed
do
	name=$(basename $bed)
	name=${name%.bed}
	bedtools getfasta -fi hg38.fa -fo fasta-split/${name}.fa -bed $bed
done

#R code to calculate coverage per contig
echo '
#find Cas9 target
library(dplyr)
library(seqinr)

#define constant value for interval length and motif length
INTERVAL_LOWER = 42
INTERVAL_UPPER = 62
MOTIF_LENGTH = 4
JUNCTION_LENGTH = MOTIF_LENGTH + INTERVAL_UPPER 

#test if interval distance suitable
test_distance <- function(n, interval_lower = INTERVAL_LOWER, interval_upper =INTERVAL_UPPER){
  if (n < interval_lower){
    return("short")
  }
  else if (n > interval_upper){
    return("long")
  }
  else {
    return("OK")
  }
}

#calculate length coverage
#input one vector for start sites, one vector for end sites, one T or F vector for coverage record
calculate_coverage <- function(sites_start, sites_end, coverage_count, interval_lower = INTERVAL_LOWER, interval_upper = INTERVAL_UPPER){
  cursor_start <- 1
  cursor_end <- 1
  n_sites_start <- length(sites_start)
  n_sites_end <- length(sites_end)
  while(cursor_start <= n_sites_start & cursor_end <= n_sites_end){
    cursor_start_site <- sites_start[cursor_start]
    cursor_end_site <- sites_end[cursor_end]
    distance <- cursor_end_site - cursor_start_site - 2
    switch (test_distance(distance, interval_lower, interval_upper),
      "short" = {
        cursor_end <- cursor_end + 1
      },
      "long" = {
        cursor_start <- cursor_start + 1
      },
      "OK" = {
        cursor_end <- cursor_end + 1
        coverage_count[cursor_start_site:(cursor_end_site+1)] <- TRUE
      }
    )
  }
  return(coverage_count)
}

#find target sites of motifs, return total length and covered length 
#input one fasta sequence and a list of motif. Individual motif format: c(start motif, end motif)
#input motifs will be directly matched by gregexpr function
find_target_site <- function(sequence, motif_list){
  cat("Start find motif in:", attr(sequence, "name"), "\n")
  seq_length <- nchar(sequence)
  coverage_count <- rep(FALSE, seq_length)
  for (motif in motif_list) {
    motif_start <- motif[1]
    motif_end <- motif[2]
    sites_start <- gregexpr(motif_start, sequence, perl = TRUE)[[1]]
    sites_end <- gregexpr(motif_end, sequence, perl = TRUE)[[1]]
    if(sites_start[1]==-1 | sites_end[1]==-1){
      next
    }
    coverage_count <- calculate_coverage(sites_start, sites_end, coverage_count)
  }
  
  return(c(seq_length, sum(coverage_count)))
}


#calculate coverage of junction regions
calculate_junction_coverage <- function(seq1, seq2, motif_list, junction_length = JUNCTION_LENGTH){
  seq1_tail <- substr(seq1, nchar(seq1) - junction_length + 1, nchar(seq1))
  seq2_head <- substr(seq2, 1, junction_length)
  coverage_count <- rep(FALSE, junction_length * 2)
  for (motif in motif_list) {
    motif_start <- motif[1]
    motif_end <- motif[2]
    sites_start <- gregexpr(motif_start, seq1_tail, perl = TRUE)[[1]]
    sites_end <- gregexpr(motif_end, seq2_head, perl = TRUE)[[1]]
    if(sites_start[1]==-1 | sites_end[1]==-1){
      next
    }
    sites_end <- sites_end + junction_length
    coverage_count <- calculate_coverage(sites_start, sites_end, coverage_count)
  }
  return(sum(coverage_count))
}

#sum junction coverage
sum_junction_coverage <- function(fasta, motif_list){
  if (length(fasta)==1){
    return(0)
  }
  total_junction_coverage <- 0
  for(i in 1:(length(fasta)-1)){
    junction_coverage <- calculate_junction_coverage(fasta[[i]], fasta[[i+1]], motif_list = motif_list)
    total_junction_coverage <- total_junction_coverage + junction_coverage
  }
  return(total_junction_coverage)
}

#extract nth value in vector list
extract_value <- function(result_list, n){
  return(sapply(result_list, "[", n))
}

#get input 
args <- commandArgs(trailingOnly=TRUE)
fasta_input <- args[1]
output_name <- args[2]

#read fasta and set motif
fasta <- read.fasta(fasta_input, as.string = TRUE)

WT_motif <- list(c("c(?=c)", "g(?=g)"))
NGA_motif <- list(c("t(?=c)", "g(?=a)"))
NGR_motif <- list(c("[ct](?=c)", "g(?=[ag])"))

#calculate coverage
coverage_WT <- lapply(fasta, find_target_site, WT_motif) %>% unname
coverage_NGA <- lapply(fasta, find_target_site, NGA_motif) %>% unname
coverage_NGR <- lapply(fasta, find_target_site, NGR_motif) %>% unname
junction_coverage_WT <- sum_junction_coverage(fasta, WT_motif)
junction_coverage_NGA <- sum_junction_coverage(fasta, NGA_motif)
junction_coverage_NGR <- sum_junction_coverage(fasta, NGR_motif)

#generate summary table
coverage_df <- data.frame(Seqname=names(fasta), 
                         seq_length=extract_value(coverage_WT, 1), Coverage_WT=extract_value(coverage_WT, 2),
                         Coverage_NGA=extract_value(coverage_NGA, 2), Coverage_NGR=extract_value(coverage_NGR, 2),
                         stringsAsFactors = FALSE)
index_last_row <- nrow(coverage_df) + 1
coverage_df[index_last_row, "Seqname"] <- "Junctions"
coverage_df[index_last_row, "seq_length"] <- 0
coverage_df[index_last_row, "Coverage_WT"] <- junction_coverage_WT
coverage_df[index_last_row, "Coverage_NGA"] <- junction_coverage_NGA
coverage_df[index_last_row, "Coverage_NGR"] <- junction_coverage_NGR

#calculate overall coverage
total_length <- sum(coverage_df$seq_length)
length_coverage_WT <- sum(coverage_df$Coverage_WT)
length_coverage_NGA <- sum(coverage_df$Coverage_NGA)
length_coverage_NGR <- sum(coverage_df$Coverage_NGR)
output_summary <- data.frame(Cas9=c("WT", "NGA", "NGR"), Total_length = total_length, 
                             Coverd_length=c(length_coverage_WT, length_coverage_NGA, length_coverage_NGR))
output_summary$coverage <- output_summary$Coverd_length / output_summary$Total_length

#output result
write.table(coverage_df, paste0(output_name, ".result"), sep = "\t", quote = FALSE, row.names = FALSE)
write.table(output_summary, paste0(output_name, ".result.summary"), sep = "\t", quote = FALSE, row.names = FALSE)
' > calculate_coverage.R

mkdir coverage_output
ls fasta-split/*fa | while read fasta
do
	name=$(basename $fasta)
	name=${name%.fa}
	Rscript --vanilla calculate_coverage.R $fasta coverage_output/${name}
done

#R code to merge summary result
echo '
#summarize coverage of all contigs

files <- list.files(path =  "coverage_output", pattern = ".+summary", full.names = TRUE)
total_length <- 0
WT_length <- 0
NGA_length <- 0
NGR_length <- 0

for (file in files) {
	result <- read.table(file, header = TRUE)
	total_length <- total_length + result[1,2]
	WT_length <- WT_length + result[1,3]
	NGA_length <- NGA_length + result[2,3]
	NGR_length <- NGR_length + result[3,3]
}
output <- data.frame(Cas9=c("WT", "NGA", "NGR"), Genome_length=total_length, Covered_length=c(WT_length, NGA_length, NGR_length))
output$coverage <- output$Covered_length / output$Genome_length
write.table(output, "summary.txt", row.names = FALSE, quote = FALSE, sep = "\t")
' > summarize_result.R

Rscript --vanilla summarize_result.R
